# Supplementary material for: Transcriptional control of subtype switching ensures adaptation and growth of pancreatic cancer
Source: eLife. 2019 May 28;8:e45313. doi: 10.7554/eLife.45313 (PMC6538376; doi:10.7554/eLife.45313)
Supplement: Figure 1—source data 1. [file elife-45313-fig1-data1.xlsx]

## Sheet: Sheet1
Figure 1B
GLI Luciferase in PDA cell lines
KP4	Panc1	PSN1	MiaPaca	8988T	Panc0327	HupT3	KP2	YAPC	Capan2	HPAC	PaTu8902	HPAFII
4.50153	1.43064	4.62585	5.44063	0.872727	5.91139	0.882353	1.82353	1.53846	1.0625	1.2093	1.55859	1.05263
5.50505	1.30598	4.76978	6.64544	0.858974	5.86014	0.903226	1.75	1.07143	1.09091	1.34211	1.69725	1.5
5.66023	1.32193	4.52713	7.94194	0.902778	6.18831	1.47059	1.58333	1.5	1.1	1.43243	2.23226	1.2
6.27442	1.20041	4.38095	9.06286	0.910714	6.27143	1.4	2.22222	1.44444	1	1.36111	2.30625	1.1
6.17381	1.61924	4.08421	7.79403	1.18421	6.7451	1	1.45455	1.22222	1	1.4375	2.19595	1.33333
6.7861	1.251	4.22917	8.25722	1.22414	6.9927	0.826087	1.27273	1.375	1.11111	1.48276	2.23077	1.125
7.71831	2.69811	0.925926	2.30239	1.57143	1.83516	1.04762	0.88	1.11765	1.33333	0.965517	0.513514	1.94444
8.63717	3.27397	0.925926	2.57931	1.82143	1.73118	0.76	0.9	0.857143	1.35294	1	0.475	2
9.46364	2.94444	0.772727	2.71377	2.10345	2.09302	0.703704	1.11111	1	0.866667	1.05882	0.4375	2
9.59184	3.08421	0.772727	2.92377	2.39286	2.01149	0.833333	0.875	0.727273	1	1.30769	0.363636	1.88889
9.44944	2.94667	1	2.89815	1.96429	2.08974		0.888889	1.11111	0.846154	1		1.875
9.73418	3.10448	1.11111	3.13143	1.77778	2.21622		0.777778	0.888889	1.08333	0.823529		1.75
Figure 1C
GLI activity is anti-correlated with SHH protein
Densitometry analysis of SHH expression:
	SHH	Background
Cell line:	Relative Density	Relative Density	Adjusted Density to background
KP4	1	1	1
PANC1	9.17266	0.953152	9.6235
PSN1	9.56355	0.953152	10.0336
MIAPACA	0.568345	0.953152	0.59628
8988T	3.93285	0.947129	4.1524
HUPT3	13.9424	0.953152	14.6277
PANC0327	2.73141	0.953152	2.86567
YAPC	27.7722	0.953286	29.1331
PANC0203	22.6043	0.953152	23.7153
CAPAN2	30.1199	0.953152	31.6003
HPAC	27.0528	0.953152	28.3824
PANC1005	29.8705	0.953152	31.3387
PATU 8902	21.8513	0.953152	22.9253
HPAFII	39.6259	0.953152	41.5735
Figure 1D								Figure 1E
GLI2 high status predicts shortened overall				GLI2 high status predicts shortened				SHH high status predicts longer
survival of PDA patients				progression free survival of PDA patients				progression free survival of PDA patients
months	GLI2 high	GLI2 low		months	GLI2 high	GLI2 low		months	SHH low	SHH high
0	0			0	0			4.93		1
0.13	0			0.13	0			7.49		1
0.23	0			0.23	0			8.05		0
0.26	0			0.26	0			9.86		1
0.3	0			0.3	0			16.98		0
1.02	1			1.08	0			23.95		0
1.08	0			2.17	1			24.21		0
1.35	1			2.63	0			36.66		0
2.17	1			2.63	1			39.95		0
2.63	0			2.73	1			66.23		0
3.61	1			2.86	1			90.05		0
3.84	1			3.02	1			0	0
3.94	1			3.22	1			0.13	0
4.04	1			3.52	1			0.23	0
4.04	1			3.58	1			0.26	0
4.2	1			4.04	1			0.3	0
4.7	1			4.3	1			1.08	0
4.73	1			4.34	1			1.81	1
4.76	1			4.8	1			2.17	1
5.03	1			5.06	1			2.63	0
5.26	1			5.45	1			2.63	1
5.88	1			5.55	1			2.73	1
6.01	1			5.81	1			2.86	1
6.37	0			6.01	1			3.02	1
7.1	1			6.04	1			3.12	0
7.19	1			6.08	1			3.22	1
7.36	1			6.37	0			3.38	1
7.39	0			6.47	1			3.52	1
7.49	0			6.93	1			3.58	1
7.56	1			7	1			4.04	1
7.62	0			7.03	1			4.24	1
7.65	1			7.39	0			4.3	1
7.75	1			7.49	0			4.34	1
7.85	1			7.56	1			4.8	1
8.02	1			7.62	0			5.06	1
8.05	0			7.95	0			5.45	1
8.21	1			8.05	0			5.55	1
8.28	0			8.41	1			5.81	1
8.77	1			8.48	1			6.01	1
9.1	1			8.51	1			6.04	1
9.4	0			9.07	1			6.08	1
9.43	0			9.26	1			6.37	0
9.49	0			9.43	0			6.47	1
9.59	1			9.49	0			6.93	1
9.63	1			9.53	1			7	1
9.82	1			9.56	1			7.03	1
10.12	1			9.86	1			7.39	0
10.12	1			10.05	1			7.49	0
10.28	1			10.32	0			7.56	1
10.32	0			10.48	0			7.62	0
10.48	0			10.84	1			7.95	1
10.84	0			10.84	0			8.41	1
10.97	1			11.17	1			8.48	1
11.1	0			11.5	0			8.51	1
11.5	0			11.56	1			9.07	1
11.6	1			11.93	1			9.26	1
11.99	1			11.93	1			9.43	0
12.02	1			11.96	1			9.49	0
12.02	1			12.02	1			9.53	1
12.42	1			12.19	1			9.56	1
12.75	0			12.32	1			9.69	0
12.88	0			12.42	1			10.05	1
12.91	1			12.75	0			10.32	0
12.94	1			12.81	1			10.48	0
12.94	1			12.91	1			10.84	0
12.98	0			13.04	1			10.84	1
13.27	0			13.27	0			11.17	1
13.67	0			13.53	1			11.37	1
13.8	0			13.67	0			11.5	0
13.83	1			13.67	1			11.56	1
14.13	1			13.8	0			11.93	1
14.16	0			14.03	1			11.93	1
14.39	0			14.16	0			11.96	1
14.45	0			14.45	1			12.02	1
14.91	0			14.75	1			12.19	1
15.05	1			14.91	0			12.32	1
15.11	1			14.95	1			12.42	1
15.18	0			15.21	0			12.45	0
15.21	0			15.51	1			12.75	0
15.31	1			15.97	1			12.81	1
15.34	1			16.13	0			12.91	1
15.44	1			16.36	0			13.04	1
15.54	1			16.85	1			13.27	0
15.64	1			16.98	0			13.53	1
15.8	1			17.05	1			13.67	1
15.83	0			17.12	1			13.67	0
15.97	1			17.28	1			13.8	0
16.13	0			17.81	1			14.03	1
16.36	0			19.09	1			14.16	0
16.36	1			19.25	0			14.45	1
16.79	1			19.48	1			14.75	1
16.98	0			20.37	1			14.91	0
16.98	1			20.86	0			14.95	1
17.02	1			21.58	0			15.21	0
17.15	0			21.68	0			15.34	0
17.25	0			22.04	1			15.51	1
17.48	1			22.21	0			15.87	0
17.9	1			23.19	0			15.9	0
18.66	1			23.52	1			15.97	1
19.19	0			23.95	0			16.13	0
19.25	0			25.07	1			16.36	0
19.45	1			25.89	1			16.85	1
19.48	1			28.65	1			17.05	1
19.58	1			31.24	0			17.12	1
19.65	1			32.42	1			17.28	1
19.81	1			34.07	0			17.81	1
19.94	1			36.66	0			18.23	1
20.17	1			39.75	1			19.09	1
20.6	1			41.29	0			19.25	0
20.83	1			42.28	1			19.48	1
20.86	0			43	1			20.27	1
21.58	0			52.56	1			20.37	1
21.68	0			59.76	1			20.86	0
21.88	0			66.23	0			21.58	0
21.88	1			1.81		1		21.68	0
22.04	0			3.12		0		22.04	1
22.21	0			3.38		1		22.21	0
22.47	1			4.24		1		23.19	0
22.7	1			4.93		1		23.52	1
22.83	1			7.49		1		24.41	1
23.06	1			9.69		0		25.07	1
23.19	0			11.37		1		25.89	1
23.52	0			12.45		0		27.3	1
23.65	0			15.34		0		28.65	1
23.95	0			15.87		0		31.24	0
24.05	1			15.9		0		32.42	1
24.24	1			18.23		1		32.79	0
24.41	0			20.27		1		34.07	0
25.2	0			24.21		0		36.24	0
29.99	1			24.41		1		39.75	1
30.22	0			27.3		1		41.29	0
31.24	0			32.79		0		42.28	1
31.83	0			36.24		0		43	1
31.83	0			39.95		0		45.43	0
33.54	0			45.43		0		50.66	0
34.07	0			50.66		0		52.56	1
34.79	1			58.94		0		58.94	0
36.66	0			60.91		0		59.76	1
41.29	0			63.8		0		60.91	0
42.28	0			68.46		0		63.8	0
43.46	0			90.05		0		68.46	0
43.76	1
49.34	1
66.23	0
66.89	1
71.68	1
75.07	0
0.39		1
2		1
3.12		0
3.12		1
3.38		1
4.96		1
5.09		1
9.13		1
9.69		0
12.32		1
12.45		0
12.52		1
15.34		0
15.77		1
15.87		0
15.9		0
15.93		1
17.77		1
19.81		0
20.34		1
21.42		1
21.71		1
24.21		0
24.34		1
27.6		0
32.13		0
32.79		0
36.17		1
36.24		0
37.12		1
39.95		0
45.43		0
50.66		0
58.94		0
60.91		0
63.8		0
68.46		0
90.05		0
