# Supplementary material for: Transcriptional control of subtype switching ensures adaptation and growth of pancreatic cancer
Source: eLife. 2019 May 28;8:e45313. doi: 10.7554/eLife.45313 (PMC6538376; doi:10.7554/eLife.45313)
Supplement: Figure 2—source data 1. [file elife-45313-fig2-data1.xlsx]

## Sheet: Sheet1
Figure 2B
GLI actvitiy (luciferase) correlates with EMT score (high: mesenchymal vs low: epithelial)
	GLI2	EMT score
KP4	5.28839	1068.6
PANC1	2.62186	875.64
PSN1	2.67713	687.18
MIAPACA2	4.07087	354.44
PATU8988T	2.56421	-486.83
PANC0327	4.16216	-3525.9
HUPT3	0.98	-3674.7
KP2	1.18209	-4906.1
YAPC	1.13671	-5079
CAPAN2	1.03367	-5745.6
HPAC	1.20173	-6529.8
PATU8902	1.40107	-6892.3
HPAFII	1.37299	-8549.4
Figure 2C
SHH protein expression is anti-correlated with EMT score
Densitometry analysis of SHH expression (see Figure1C):
	SHH	Background
Cell line:	Relative Density	Relative Density	Adjusted Density to background	EMT score
KP4	1	1	1	1068.6
PANC1	9.17266	0.953152	9.6235	875.64
PSN1	9.56355	0.953152	10.0336	687.18
MIAPACA	0.568345	0.953152	0.59628	354.44
PATU8988T	3.93285	0.947129	4.1524	-486.83
HUPT3	13.9424	0.953152	14.6277	-3674.7
PANC0327	2.73141	0.953152	2.86567	-3525.9
YAPC	27.7722	0.953286	29.1331	-5079
PANC0203	22.6043	0.953152	23.7153	-5352.7
CAPAN2	30.1199	0.953152	31.6003	-5745.6
HPAC	27.0528	0.953152	28.3824	-6529.8
PANC1005	29.8705	0.953152	31.3387	-6817.9
PATU 8902	21.8513	0.953152	22.9253	-6892.3
HPAFII	39.6259	0.953152	41.5735	-8549.4
Figure 2D
Classical gene expression in PDA cells lines
	ATP10B	ST6GALNAC1	CAPN8	CEACAM6	CEACAM5	TFF1	AGR2	S100P	SDR16C5	GPX2	ELF3	ERBB3	TMEM45B	TOX3	TSPAN8	FXYD3	FOXQ1
KP4	-1.43626	-1.38981	-4.14806	-2.76494	-1.8903	-1.28806	-0.90649	-1.42614	-2.19887	-0.818664	-3.45148	-0.513209	-1.27813	-1.02921	-2.94442	-3	-2.73128
Panc1	-1.3401	-1.25575	-2.33551	-3	-2.17475	-0.805988	1.94821	0.147807	-0.6506	-1.0927	-0.401891	-0.637347	-0.536704	-0.35884	-0.172553	-3	-0.994776
PSN1	-1.0041	-1.08261	-1.76929	-1.00454	-1.16092	0.833552	0.0351424	0.718445	-0.661005	-0.651116	-0.982449	-0.834423	-0.234775	0.207045	0.23111	-3	-1.23768
MiaPaca	-1.30277	-1.3708	-3.38699	-2.65564	-1.97799	-1.20186	-1.20555	-0.635876	-1.40455	-0.943736	-0.488031	-0.354474	-1.57879	-1.04205	-1.46613	-3	-2.62449
8988T	-1.21055	-1.35285	-1.62568	-4.50922	-1.96987	-1.44084	-1.53689	-1.20438	-0.803495	-0.77465	-3.38057	0.32419	-0.664164	-1.17114	-2.50138	-3	-2.26334
HupT3	-1.43604	-1.20195	-0.276614	-0.658529	-2.15891	0.183017	1.71234	0.198798	0.419561	-0.827521	0.668911	0.115493	-0.0376938	-0.851375	-0.859213	-2.07659	-1.08116
Panc3.27	-1.08463	-0.107455	-2.60669	0.255569	-0.666695	-0.933254	2.0251	1.4134	0.368878	1.16924	0.270883	0.725078	0.497015	-1.16947	-2.05595	-0.503212	-0.684906
YAPC	-1.8881	-0.195218	0.205342	-1.11496	-1.61967	1.84967	2.26349	2.26171	1.4461	2.09702	0.712708	0.21047	1.5149	0.409359	0.0412309	-0.968376	-1.11018
Panc2.03	-1.28817	-0.708971	0.175976	0.270343	-0.844097	-0.398318	1.87109	2.15124	0.03102	0.514541	0.84555	1.04852	0.8758	-1.08763	-1.29547	-0.879542	-0.0765349
Capan2	-1.52962	-0.346971	0.222279	-0.108692	-0.877408	0.818225	1.80807	0.801122	0.760418	0.731801	1.07481	0.808286	0.403854	-1.36218	-0.299251	-1.00269	-0.348663
HPAC	-1.37622	0.476629	0.721156	3.20181	2.26731	1.20195	2.39065	2.61261	0.415427	0.809354	1.126	0.855755	0.352711	-1.66664	1.99259	-0.336525	-0.166391
Panc10.05	-1.40827	-1.4715	-0.945124	-0.5476	-1.78823	-0.666856	-0.782953	-1.21571	0.287786	-0.715496	0.235758	0.93551	-0.464985	-1.42985	-1.03181	-1.95174	-0.417183
8902	-1.33247	-0.987911	0.927864	0.176577	-1.85	-1.40789	-0.798447	1.28436	-1.67635	-0.768002	0.558954	0.733388	0.287603	-1.36084	-1.24731	-1.66002	-0.285489
HPAFII	0.649698	-0.0903126	0.770425	2.92027	1.83437	0.634015	2.56073	2.51875	1.17105	3.03828	0.979489	1.28365	1.44459	0.991061	2.523	0.262249	-0.151909
Figure 2E
GLI2, SHH and IHH expression in PDA patients with Basal or Classical tumors
GLI2			SHH			IHH
Basal	Classical		Basal	Classical		Basal	Classical
4.0739	2.1371		2.7005	5.147		-0.7374	0.6482
2.7285	1.9563		2.6524	3.4863		-0.1304	1.4174
2.212	1.7483		1.6695	3.0049		-0.4704	1.5233
2.154	1.6987		1.573	2.6098		-0.7475	4.9387
2.0801	1.6394		1.2132	2.4831		-0.3013	1.3779
2.0414	1.5701		0.9547	2.4638		-0.6186	2.0779
1.8932	1.2036		0.667	2.3199		0.4761	2.3248
1.8694	1.1705		0.6252	2.1739		-0.2485	-0.314
1.7951	1.1222		0.6245	2.1581		-0.1486	-0.6625
1.6224	0.986		0.5947	2.1177		-0.61	-0.4259
1.4467	0.9474		0.4929	1.8525		-0.0968	1.3028
1.3664	0.9093		0.4267	1.6351		0.0128	1.5202
1.2494	0.8513		0.3447	1.6227		-0.1808	1
1.2394	0.8368		0.22	1.3749		-0.6964	2.737
1.0729	0.7642		0.1989	1.2196		-0.7074	-0.4179
1.0008	0.7532		0.1782	1.1719		-0.4186	0.593
0.9571	0.7474		0.1517	1.1093		-0.2113	1.9918
0.9008	0.6844		0.1128	1.0495		-0.3195	2.4951
0.8949	0.6709		0.0766	0.9509		2.0726	3.0898
0.8476	0.5967		0.0365	0.904		0.2293	3.3946
0.7944	0.5162		0.0129	0.8048		-0.744	0.1186
0.7365	0.4958		-0.0334	0.7715		0.5836	-0.3247
0.7192	0.3914		-0.0528	0.7592		-0.6039	0.9792
0.7186	0.3324		-0.0874	0.6968		-0.6656	-0.1626
0.664	0.3122		-0.1326	0.6961		-0.4076	-0.1311
0.6577	0.3075		-0.2165	0.6884		-0.7067	0.75
0.5987	0.3028		-0.2419	0.6668		-0.689	2.2194
0.5984	0.2896		-0.2647	0.6394		-0.1573	0.0988
0.5799	0.2813		-0.2708	0.5602		-0.2757	2.0599
0.5062	0.2747		-0.3008	0.5492		-0.6416	-0.1964
0.1823	0.2134		-0.3037	0.5149		-0.7282	-0.1169
0.1639	0.1873		-0.3241	0.4883		-0.567	-0.097
0.1405	0.123		-0.3355	0.4791		-0.3739	0.4212
0.1306	0.0644		-0.3946	0.4543		-0.3847	0.3845
0.0677	0.0218		-0.4067	0.3958		0.0133	-0.3048
0.0279	0.0033		-0.445	0.3559		-0.2501	1.4798
0.0269	-0.0111		-0.4599	0.3272		0.0803	0.3017
-0.0362	-0.0763		-0.5038	0.2879		-0.5394	0.2068
-0.0496	-0.106		-0.5342	0.2715		-0.4631	-0.0605
-0.0746	-0.1116		-0.5459	0.2271		-0.6794	-0.676
-0.0905	-0.1256		-0.5563	0.0844		-0.5583	-0.6658
-0.1513	-0.1273		-0.5772	0.0713		-0.4255	3.2259
-0.1727	-0.1285		-0.6175	0.0026		-0.5492	0.7412
-0.2423	-0.1501		-0.6468	-0.0152		-0.615	-0.2233
-0.2509	-0.1528		-0.6736	-0.0617		-0.7123	-0.6306
-0.2549	-0.1682		-0.688	-0.0745		-0.6194	0.0619
-0.2701	-0.1841		-0.6982	-0.1133		-0.5381	-0.136
-0.2808	-0.2598		-0.7431	-0.1208		-0.7143	2.8773
-0.2813	-0.295		-0.7585	-0.1222		-0.1761	-0.2662
-0.293	-0.3467		-0.7743	-0.1262		-0.5254	0.3007
-0.3836	-0.3543		-0.7829	-0.1425		-0.0656	0.2306
-0.484	-0.372		-0.7964	-0.1621		-0.578	-0.0636
-0.495	-0.3833		-0.8232	-0.1622		-0.4605	0.8056
-0.5591	-0.4909		-0.8396	-0.1901		-0.728	0.1804
-0.6385	-0.4951		-0.8418	-0.2027		-0.7382	-0.3632
-0.705	-0.5097		-0.8458	-0.2397		-0.0018	0.4185
-0.7359	-0.529		-0.8543	-0.2824		-0.2012	-0.7392
-0.8437	-0.5365		-0.8682	-0.2892		-0.6574	-0.5194
-0.9109	-0.6303		-0.8774	-0.327		-0.7274	0.2011
-0.93	-0.6379		-0.8781	-0.3405		-0.6001	-0.4872
-0.9657	-0.6382		-0.8982	-0.3902		-0.642	-0.4995
-0.9682	-0.6585		-0.8983	-0.4035		-0.6366	1.464
-1.0156	-0.6713		-0.8991	-0.4126		-0.7103	0.7865
-1.0881	-0.7689		-0.9011	-0.4216		-0.7343	-0.203
-1.4014	-0.7729		-0.9082	-0.4437		-0.6072	-0.5624
	-0.7766			-0.4607			0.2452
	-0.7799			-0.4687			0.7315
	-0.8282			-0.5905			0.272
	-0.8541			-0.6038			-0.4226
	-0.862			-0.6117			-0.559
	-0.9932			-0.6229			-0.7093
	-1.0383			-0.6342			0.2112
	-1.0484			-0.6345			0.0703
	-1.0586			-0.6582			-0.0745
	-1.1458			-0.6723			1.6552
	-1.149			-0.6747			-0.6761
	-1.1893			-0.7022			0.2394
	-1.2117			-0.7045			-0.7058
	-1.3509			-0.717			-0.6682
	-1.3979			-0.7256			-0.3263
	-1.4783			-0.7387			-0.4028
	-1.5052			-0.7495			0.339
	-1.6322			-0.7569			-0.672
	-1.7181			-0.8164			-0.5697
