# Supplementary material for: Transcriptional control of subtype switching ensures adaptation and growth of pancreatic cancer
Source: eLife. 2019 May 28;8:e45313. doi: 10.7554/eLife.45313 (PMC6538376; doi:10.7554/eLife.45313)
Supplement: Figure 3—source data 1. [file elife-45313-fig3-data1.xlsx]

## Sheet: Sheet1
Figure 3E
mRNA expression of basal-like (red) and classical (blue) genes following treatment of YAPC-iGLI2 and HPAFII-iGLI2 cells + Dox for 3d. Data represented as log10 transformed
		YAPC-iGLI2 + Dox					HPAFII-iGLI2 + Dox
KRT17	0.663701	0.7348	0.721811	0.713581	0.792326	0.210797	0.116579	0.785444	0.894805	0.930808
DHRS9	0.691965	0.61066	0.711807	0.0573394	-0.0727965	0.488006	0.428928	0.860769	0.84565	0.760536
UCA1	0.664736	0.749118	0.634981	0.267137	0.247579	0.356904	0.369469	0.966003	0.960341	1.16268
SERPINB4	0.365488	0.324282	0.225309	0.375819	0.427812	0.575293	0.453495	1.55747	1.58559	1.48708
SERPINB3	0.404834	0.267172	0.361728	0.375995	0.455626	0.819323	0.763242	0.765873	1.43587	1.38594
PAPPA	0.217484	0.136721	0.0681859	0.304061	0.209956	0.848328	0.751046	1.32607	1.32708	1.28921
KRT15	0.11059	0.176091	0.298853	0.29499		0.498314	0.260984	0.0290666	0.35721	0.364791
CTSL2	0.513218	0.557507	0.536558	0.499319	0.411003	0.294427	0.315207	0.0481163	0.24595	0.251528
S100A2	0.305351	0.30963	0.267172	0.33323	0.26772	0.536992	0.411496	0.325456	0.344542	0.294221
FGFBP1	0.298853	0.392697	0.324282	0.31147	0.227868	0.156066	0.123166	0.0892808	0.857788	0.864894
SPRR3	0.318063	0.334454	0.294466	0.466357	0.498905	0.261898	0.329474	0.650603	0.773718	0.713721
SPRR1B	0.281033	0.217484	0.243038	0.126132	0.137643	0.169979	0.194296	0.10117	0.536718	0.583748
KRT14	0.198657	0.152288		0.493916	0.453454	0.36531	0.362557	0.234228	-0.136557	-0.00128235
KRT6A	0.209515	0.322219	0.133539	0.150908	0.178094	0.434838	0.376045	0.322921	0.446869	0.524803
FERMT1	0.127105	0.0934217	0.152288	0.0370784	-0.00576193	0.270668	0.227716	0.255893	0.57398	0.629941
FAM83A	0.0530784	0.0211893	-0.0268721	-0.0943382	-0.193635	0.55768	0.602689	0.710656	0.812572	0.799931
SCEL	0.06032	0.075547	0.064458	-0.252401	-0.0905268	0.207236	0.195789	0.537685	0.625707	0.540973
KRT7	-0.142668	-0.142668	-0.09691	0.114739	0.103001	0.131535	0.12085	0.4212	0.390044	0.430742
SLC2A1	0.190332	0.222716	0.235528	0.216126	0.200305	-0.0793028	-0.300485	0.242142	0.207033	0.222486
CKS2	-0.0362122	0.0170333	-0.00877392	-0.187909	-0.469891	0.19111	0.0985251	0.183561	0.0391879	0.0891981
AREG	0.281033	0.25042	0.276462	-0.297712	-0.238928	0.447452	0.25072	0.31769	0.475459	0.48916
CST6	0.201397	0.20412	0.206826	-0.18002	-0.0546413	0.433861	0.195727	0.321872	0.27609	0.379969
TFF1	0.123852	0.198657	0.161368	-0.407536	-0.397108	-0.314215	-0.563197	-0.334047	-0.78196	-0.639366
AGR2	-0.180456	-0.119186	-0.0555173	0.014074	-0.0613211	-0.227392	-0.181271	-0.24768	-0.152102	-0.0323833
CAPN8	0.0211893	-0.0362122	0.0374265	0.123789	0.056094	-0.402596	-0.483015	-0.313454	-0.317443	-0.226254
TOX3	-0.0861861	-0.113509	-0.0604807	-0.245495	-0.309303	-0.318119	-0.338362	-0.392198	-0.179768	-0.0417949
ST6GALNAC1	-0.0268721	-0.00877392	-0.09691	0.0266637	0.0556058	-0.176159	-0.198368	-0.213032	-0.120232	-0.111296
SDR16C5	-0.173925	-0.19382	-0.167491	-0.0217176	-0.102481	-0.230413	-0.512686	-0.150832	-0.082467	-0.0696747
LGALS4	-0.148742		-0.21467	-0.215265	-0.0556978	0.0859779	0.0466768	0.0571364	0.6686	0.577471
ELF3	-0.167491	-0.130768	-0.119186	-0.0680342	-0.158731	0.189413	0.176552	0.156887	0.417011	0.284664
FOXQ1	-0.455932	-0.387216	-0.431798	0.034981	-0.092032	-0.0685243	0.00117275	-0.176114	0.165005	0.0934949
TMEM45B	-0.0132283	0.00860017	-0.0177288	-0.292253	-0.275626	0.0233376	-0.0526085	0.05345	0.207347	0.155676
S100P	-0.318759	-0.30103	-0.309804	-0.00600098	-0.0875846	0.126888	0.161283	0.0836374	0.515696	0.675917
ERBB3	0.10721	0.103804	0.09691	0.190654	0.115668	0.144686	0.0845966	0.117747	0.527287	0.537465
GPX2	0.245513	0.190332	0.1959	0.246108	0.282196	0.109611	0.126947	-0.0457753	0.294796	0.253597
Figure 3F
Fold change in mRNA expression of the indicated genes following treatment of YAPC-iEV/-iGLI2 cells with Dox 3d
			iEV+Dox					iGLI2+Dox
		SOX2	1.04	0.956	1.035	0.965		3.928	4.573	3.739	2.757
		CD44	0.98	1.02	1.09	0.91		2.064	1.73	3.589	3.715
Figure 3G
Fold change in mRNA expression of the indicated genes following treatment of YAPC-iEV/-iGLI2 cells with Dox 3d
				iEV+Dox				iGLI2+Dox
		SHH	0.92	1.01	1.07		0.15	0.17	0.17
		GATA6	1.01	0.96	1.03		0.53	0.45	0.46
