# Supplementary material for: Transcriptional control of subtype switching ensures adaptation and growth of pancreatic cancer
Source: eLife. 2019 May 28;8:e45313. doi: 10.7554/eLife.45313 (PMC6538376; doi:10.7554/eLife.45313)
Supplement: Figure 4—source data 1. [file elife-45313-fig4-data1.xlsx]

## Sheet: Sheet1
Figure 4B
Fold change in mRNA expression of the basal-like genes following siRNA mediated knockdown of GLI2 and GLI1 in KP4 cells
		siCTRL						siG2+G1_1
	LY6D	1.003	0.997	0.871	1.317	0.812		0.177	0.159	0.114	0.662	0.484	0.556
	LEMD1	1.09	0.934	0.975	1.06	1.084	0.857	1.117	1.072	0.946	0.643	0.761	0.826
	KRT15	0.85	1.094	1.056	1.025	1.14	0.835	0.455	0.506	0.478	0.556	0.544	0.511
	DHRS9	1.07	0.975	0.955	1.047	0.953		0.654	0.409	0.451	0.821	0.732
	CST6	1.318	0.96	0.721	0.803	1.197		0.386	0.164	0.101	0.407	0.543	0.423
	SERPINB3	0.875	0.859	1.266	1.178	0.938	0.884	0.279	0.286	0.261	0.743	0.644	0.427
	SERPINB4	1.17	0.994	0.836	0.843	1.157		0.357	0.225	0.218	0.123	0.325	0.322
	S100A2	0.969	0.917	1.114	0.965	0.987	1.048	0.133	0.109	0.144	0.575	0.576	0.475
	FGFBP1	1.002	0.834	1.164	1.077	0.923		0.209	0.111	0.153	0.709	0.708	0.496
	SPRR3	1.109	0.974	0.917	1.032	1.187	0.782	0.135	0.238	0.238	0.799	0.773	0.652
	SPRR1B	1.067	1.096	0.837	0.852	1.148		0.151	0.365	0.433	0.413	0.416	0.49
	UCA1	1.279	0.719	1.002	0.835	1.169	0.996	0.296	0.282	0.237	0.354	0.484	0.417
	KRT14	0.781	1.098	1.121	0.709	1.231	1.06	0.518	0.258	0.349	0.133	0.128	0.124
	KRT6C	1.23	0.852	0.918	1.051	0.949		0.338	0.268	0.214	0.073	0.088	0.097
	HMMR	1.004	1.007	0.989	1.079	0.902	1.019	0.479	0.478	0.351	0.333	0.301	0.304
	FERMT1	1.005	1.075	0.921	1.169	0.981	0.85	0.437	0.498	0.438	0.511	0.535	0.509
	KRT17	0.903	0.92	1.177	1.018	0.982		0.332	0.2	0.281	0.265	0.601	0.499
	SCEL	1.004	0.996	1.045	1.051	0.905		0.422	0.344	0.412	0.48	0.319	0.473
	SLC2A1	0.994	1.017	0.989	0.939	1.066	0.995	0.454	0.47	0.424	0.5	0.458	0.444
	ANXA8L2	0.918	1.118	0.964	0.837	0.995	1.167	0.171	0.179	0.418	0.189	0.082	0.185
	CSK2	1.004	0.967	1.029	1.034	1.075	0.891	0.556	0.653	0.676	0.597	0.435	0.399
	PAPPA	0.781	1.098	1.121	0.908	1.001	1.092	0.33	0.383	0.492	0.788	0.472	0.542
Figure 4C
Fold change in mRNA expression of the indicated genes following siRNA mediated knockdown of GLI2 and GLI1 in KP4 cells
		siCTRL
	GLI2	0.925	0.923	1.152	0.927	0.979	1.094
	GLI1	0.932	1.033	1.035	0.996	1.01	0.993
	ZEB1	1.047	0.974	0.979	1.084	0.977	0.939
	VIM	0.913	1.087		0.984	0.986	1.03
	SOX2	1.013	1.123	0.864	1	1.152	0.848
		siGLI2+siGLI1_1
	GLI2	0.148	0.083	0.152	0.18	0.14	0.183
	GLI1	0.274	0.359	0.586	0.638	0.555	0.671
	ZEB1	0.246	0.242	0.253	0.557	0.446	0.452
	VIM	0.357	0.345	0.358	0.748	0.708	0.605
	SOX2	0.645	0.63	0.63	0.563	0.579	0.694
		siGLI2+siGLI1_2
	GLI2	0.161	0.182	0.212	0.275	0.206	0.226
	GLI1	0.414	0.459	0.459	0.287	0.268	0.312
	ZEB1	0.662	0.787	0.576	0.813	0.681	0.837
	VIM	0.498	0.489	0.49	0.71	0.737	0.736
	SOX2	0.566	0.58	0.561	0.605	0.613	0.61
Figure 4E
Quantification of %nuclear ESRP1 in KP4 shGFP and shGLI2 cells
	KP4
	shGFP	shGLI2_1	shGLI2_2
	18.2	50	80
	42.9	57.1	80
	11.1	50	33.3
	33.3	71.4	100
	0	50	50
	33.3	100	75
	0	100	100
	40	80	66.6
	0	100	75
	0	100	80
	0	85.7	100
	66.6	83.3	66.6
Figure 4F
Quantification of in vitro growth of KP4 Cas9 control and GLI2 KO cells
Days	Cas9 ctrl				GLI2 KO #1				GLI2 KO #2
0	1	1	1	1	1	1	1	1	1	1	1	1
3	7.4	5.8	5.6	5.8	5.8	5.4	5.6	4.8	5	4.8	3.8	3
6	44	34	32.4	28.8	29.2	35.2	24.8	34.8	20.8	17.2	21.2	18.4
9	52	48	52	52	40	44	52	40	34	36.8	35.6	29.2
Figure 4G
Quantification of in vivo growth of KP4 CTRL and GLI2 KO cells
	Cas9 CTRL		KP4 GLI2 KO #1		KP4 GLI2 KO #2
Days	Mean	s.d.	Mean	s.d.	Mean	s.d.
7	18.1465	5.43004	9.29689	4.35015	15.8883	2.04237
10	9.58637	1.86759	16.2045	7.19656	21.5764	4.19447
14	15.8182	2.88206	19.0299	4.7366	14.3217	2.25973
17	36.3438	9.67778	28.9223	10.8576	15.6591	2.73349
22	116.143	26.362	46.5722	17.0683	17.8042	3.14779
24	183.344	36.8937	79.2274	22.7743	22.3681	6.99368
26	282.81	52.8307	107.967	25.4172	20.4345	6.37505
30	528.869	91.4855	212.063	50.9669	44.914	17.3081
32	699.233	130.877	321.552	78.3665	73.5037	30.1346
