# Supplementary material for: Transcriptional control of subtype switching ensures adaptation and growth of pancreatic cancer
Source: eLife. 2019 May 28;8:e45313. doi: 10.7554/eLife.45313 (PMC6538376; doi:10.7554/eLife.45313)
Supplement: Figure 5—source data 1. [file elife-45313-fig5-data1.xlsx]

## Sheet: Sheet1
Figure 5A
Fold change in mRNA expression of Gli2 following Dox withdrawal for 3 days in the iKRAS cell lines
	iKRAS1 +Dox	0.959933	1.00236	1.03771	1.01043	0.928936	1.06063
	iKRAS1 -Dox	3.41852	2.38185	2.48598	2.64876	3.18983	3.29345
	iKRAS2 +Dox	0.912141	1.23136	0.856498	1.09417	0.905831
	iKRAS2 -Dox	3.5029	2.80176	3.2819	4.58229	4.61445
	iKRAS3 +Dox	1.13096	0.857792	1.01125	0.775928	1.22407
	iKRAS3 -Dox	1.94301	1.53805	1.41782	2.78186	2.65354
	iKRAS4 +Dox	0.298314	1.17492	1.52677	0.963352	1.07696	0.959689
	iKRAS4 -Dox	5.43421	3.78368	3.71611	5.12801	5.62195
	iKRAS5 +Dox	0.81841	1.29029	0.891296	1.36054	0.63946
	iKRAS5 -Dox	6.2823	4.51485	3.46868	9.4406	8.89556
Figure 5B
Fold change in Gli1 mRNA expression following Dox withdrawal for 3 days in iKRAS cell lines
	iKRAS1 +Dox	0.779393	1.22061	1.00886	0.991138
	iKRAS1 -Dox	3.22166	4.25178	5.07881	4.01632	4.48861	5.16704
	iKRAS2 +Dox	0.787791	0.989004	1.22321	1.13902	0.8057	1.05527
	iKRAS2 -Dox	3.05548	3.08172	3.31422	7.55855	6.9936
	iKRAS3 +Dox	1.0665	0.867509	1.06599	1.04505	0.954948
	iKRAS3 -Dox	1.60612	1.82075	1.86077	3.5569	3.15316
	iKRAS4 +Dox	1.08008	0.919915	0.923472	1.07653
	iKRAS4 -Dox	13.98	10.994	14.0549	11.329	9.90353
	iKRAS5 +Dox	0.964902	0.903461	1.13164	1.22202	0.777979
	iKRAS5 -Dox	3.63034	2.8494	12.5655	12.8838
Figure 5D
Fold change in mRNA expression of the indicated genes following shRNA mediated knockdown of KRASG12D in YAPC cells
	shGFP
	KRAS	0.87626	1.12374	0.950341	0.967927	1.08173	1.09523	0.901899	1.00287
	GLI2	0.793099	1.41629	0.790609	0.853915	1.17933	0.966759	0.995331	0.974169	1.0305
	GLI1	1.09458	0.787409	1.11801	0.868764	0.930139	1.2011	0.855795	1.1442
	ZEB1	1.10111	1.15166	0.747232	0.975187	0.934789	1.09002	1.03562	0.985308	0.979077
	shKRAS
	KRAS	0.617301	0.651874	0.719866	0.411185	0.376085	0.421938	0.515271	0.50153	0.462007
	GLI2	2.18568	3.00054	2.264	1.87687	1.55282	1.68247	1.49015	1.21022	1.53687
	GLI1	7.77348	10.4596	8.51167	6.17766	5.17379	5.76499	0.856165	0.966262	1.01199
	ZEB1	4.49554	4.29978	4.57794	1.62831	1.57494	1.81582	1.2379	1.10617
Figure 5E
Fold change relative to shGFP control of the indicated genes following shRNA mediated KD of KRASG12D in YAPC cells
Plotted values represent the shKras values
		shKRAS (avg of 2 hairpins)
	LY6D	2.3066	1.9136	2.0855	2.7297	2.5617	1.0575	1.1554	1.057	0.57	0.658	0.621	1.207	1.129	0.9758
	LEMD1	0.3141	0.316	0.3788	0.6278	0.5457	0.7294	0.6616	0.8046	0.1409	0.1861	0.1995	0.6255	0.6076	0.4953
	CTSL2	1.4996	1.488	1.5619	2.0497	1.8243	0.6187	0.605	0.5928	0.65	0.649	0.687	1.026	1.057	0.8412
	DHRS9	2.0203	2.5195	1.6071	4.1172	3.0692	2.0598	1.7857	2.1453	0.29	0.26	0.249	0.5872	0.5841	0.5451
	CST6	4.1628	4.3823	5.2807	3.6824	4.0681	2.5106	2.7708	2.9156	2.958	2.381	2.522	1.363	1.174	1.386
	SERPINB3	21.6353	18.9326	16.9194	13.3846	9.8006	20.8486	21.2624	20.7017	3.855	3.64	4.097	2.291	1.714	3.161
	SERPINB4	6.0823	4.8101	5.9084	8.8646		36.5433	52.111	40.7074	14.675	26.538	6.373
	S100A2	2.2209	2.3041	2.202	2.2293	2.3525	1.0155	0.9034	0.9941	1.089	0.851	0.975	0.7947	0.8103	0.8387
	SPRR3	10.2659	6.7087	8.2818	5.3753	4.77	30.9233	29.8952	25.4043	4.904	5.791	3.478	2.991	1.423	2.618
	SPRR1B	12.3461	9.2044		6.3398	5.8453	14.8979	19.2948	20.3776	2.738	2.202	4.27	1.583	2.859	1.546
	UCA1	3.6039	4.0195	4.1033	8.5174	7.7852	2.0327	1.9061	1.9444	1.084	1.312	1.01	1.468	1.363	1.312
	KRT14	3.3962	3.5759	2.9199	3.657	3.1613	12.7127	10.8229	13.1102	0.202	0.2133	0.2631	0.8388	0.8512	0.9587
	KRT6A	3.3808	3.3086	4.055	4.0036	2.938	16.1279	16.3485	19.0427	2.705	3.734	3.997	1.527	2.154	1.209
	KRT6C	0.4158	0.6932	0.6688	0.745	0.8973	1.5352	1.2235	1.5483	3.092	5.423	2.728	2.114	1.465	1.803
	CKS2	2.519	2.6652	2.3073	1.978	2.1666	1.4942	1.4609	1.3676	0.564	0.5344	0.7039	0.9211	0.7465	0.8323
	FERMT1	1.1504	1.1763	1.165	1.2188	1.1985	0.6433	0.7057	0.8077	0.3229	0.3413	0.3306	0.9107	0.9818	0.9541
	TWIST1	5.5262	8.7428	9.0466	6.6525		5.4947	8.6774	4.5054		3.349	8.802	1.355	0.5556	0.3746
	FAM83A	1.0002	1.4962	1.0442	1.7566		0.8591	0.6927	0.6773	1.362	0.895	0.846	1.032	1.335	1.274
	KRT17	46.2593	40.5959	43.735	25.2284	31.7095	34.6096	31.2772	29.9128	13.857	12.037	12.151	3.291	4.997	3.387
	SCEL	22.5038	24.1603	19.4849	23.0026	24.3796	66.8493	53.2785	58.9192	1.955	1.916	2.164	2.35	1.822	2.128
	PAPPA	5.6949	6.2697	5.2512	2.4453	3.7456	17.9382	21.7809	17.2697	2.424	1.788	2.383	2.403	3.032	2.277
	FGFBP1	3.4816	4.1169	3.6452	2.8948	3.4678	2.4643	2.5851	2.5013	6.428	5.348	5.422	3.097	3.066	3.9
	KRT7	1.511	1.6488	1.4786	1.0094	1.0031	0.726	0.7621	0.737	0.849	1.031	0.775	0.9911	0.9575	0.9355
	GPR87	2.5434	1.9619	2.6815	1.6491	1.567	0.8877	1.0948	0.7858	1.255	1.249	1.255	0.9878	0.953	1.04
	AREG	7.0603	6.9525	8.3403	6.092	6.1815	3.6182	3.3753	3.3379	2.246	2.288	2.677	0.959	0.9102	0.9703
	SLC2A1	0.7832	0.7935	0.8417	0.7294	0.7372	0.4136	0.3891	0.3891	0.553	0.491	0.759	1.047	1.05	1.159
	ANXA8L2	10.4678	9.4246	7.4842	7.454	4.3856	12.5225	21.7146	17.2285	1.811	1.656	1.329	1.377	1.221	1.232
	KRT15	4.8181	4.2314	3.7444	2.9981	2.4631	3.332	3.4418	4.1701	2.143	1.762	1.712	1.959	1.695	1.691
Figure 5F
Fold change in the mRNA expression of basal-genes following Dox withdrawal or Dox withdrawal+GANT61 treatment relative to +Dox control cells in iKRAS4 cells
																			iKRAS4 -Dox
	iKRAS4+Dox									iKRAS4 -Dox									+ GANT61
LY6D	1.108	0.892	0.9199	1.0916	0.9884	0.959585	0.91617	1.12424		3.828	4.1785	5.2521	4.9736	4.6533	11.5147	9.94473	14.0089		2.6993	2.3011	2.5326	3.8916	2.9628	5.38617	3.99466	4.5321
LEMD1	1.0543	1.1587	0.787	1.0688	0.9312	1.12312	0.787437	1.08944		4.9041	5.0163	5.5698	16.1573	19.364	9.54673	7.3333	10.5234		0.5517	1.4256	2.7751	4.1217	2.7022	1.0602	0.870597	0.541231	3.51901
S100A2	1.1724	0.8506	0.977	1.022	0.978	1.17746	0.920488	0.902049		2.3311	3.0345	3.5707	4.9787	5.8428	4.4892	3.46199	4.00802	3.17307	1.887	1.3494	1.9109	2.5574	3.3903	1.8398	2.03998	2.26118	2.20627
VGLL1	1.111	0.889	0.9712	0.9631	1.0658	1.16799	0.820314	1.0117		5.3577	5.7215	10.6141	12.8463	3.29175	4.09176	9.64024	12.6073	11.9593	2.1332	2.1373	2.927	3.2919	0.650748	4.66269	4.27516	5.10861	5.53785
SPRR3	0.951	1.0402	1.0087	0.9535	1.0465	1.09352	0.811427	1.09505		5.739	5.4365	4.3984	6.9014	10.5754	8.5301	10.1832	9.79995	8.96882	2.8258	2.2647	2.5003	4.5173	4.6494	3.9267	4.5697	6.6068	3.6392
FAM83A	0.8951	1.0206	1.0843	1.0262	0.8354	1.1384	0.961175	1.02963	1.0092	5.1538	5.224	4.6462	11.6736	8.8054	10.746	7.92166	9.87699	7.94644	2.4142	2.1963	4.9503	3.3883	3.3911	4.07006	2.33831	2.12588
SLC16A1	0.9186	1.1763	0.9051	0.9994	0.9888	1.0118	0.997201	0.973385	1.02941	1.6131	1.4654	1.6255	1.3551	1.13	1.0384	1.09291	0.973398	0.949923	1.0279	0.8199	1.1363	0.8969	1.2506	0.417434	0.935744	0.875848
CST6	0.9797	1.1404	0.8799	1.0597	0.965	0.9753	1.0095	1.17101	0.819484	3.3523	3.7701	3.1206	3.8027	3.4031	5.473	3.87704	3.08398	5.27724	1.9678	2.2501	1.1525	5.29601	4.3523	6.308	1.48529	0.858944	2.72553
PAPPA	0.9709	1.0661	0.963	1.0015	0.8834	1.1151	0.860718	1.21649	0.922794	5.2951	3.4326	4.4368	11.3358	15.5317	9.45666	8.47098	11.6064		2.2708	2.5137	1.2415	8.2117	5.6911	5.295	4.56543	4.00969	3.15249
Figure 5G
Quantification of crystal violet stain of iKRAS4 cells +/- Dox treatment
		EV			GLI2
	+Dox	1.14648	0.752018	1.1015	1.83506	1.73472	2.05767
	- Dox	0.136101	0.130334	0.146482	2.1361	2.20877	1.95502
Figure 5J								Figure 5L					Figure 5M
Densitometry analysis of GLI2 and YAP1 protein expression in iKRAS and 'Escaper' cells								Quantification of iKRAS1 spheroid area					Quantification of iKRAS1 spheroid area
	GLI2	YAP1	Tubulin					following shRNA GLI2 KD + Dox treatment					following shRNA GLI2 KD - Dox treatment
	Relative Density	Relative Density	Relative Density	GLI2/Tublin	YAP1/Tubulin
iKRas1	1	1	1	0.861745	0.545249			shGFP	shGLI2_1	shGLI2_2			shGFP	shGLI2_1	shGLI2_2
iKRas2	0.772509	1.29287	1.07696	0.618133	0.654562			45466.5	14753.6	33959.5			4613.54	2128.57	3461.37
iKRas3	0.858764	1.74483	1.17536	0.629626	0.809427			13137.6	10679.5	29846.4			5792.55	1689.19	2360.47
iKRas4	0.417745	0.954943	0.785285	0.45842	0.663049			9969.15	6825.1	21734.9			2431.26	1564.7	1393.83
iKRas5	0.352582	1.09333	0.663951	0.457618	0.897867			14465.5	5289.7	21856.9			5426.4	2299.45	1403.59
E1Y	1.69324	2.78805	0.927049	1.57396	1.63981			13672.2	14778	10847.9			1523.2	2746.15	3473.58
E2Y	1.77091	4.64345	1.15468	1.32165	2.19268			11865.8	15825.2	16943.2			2182.28	1354.77	1384.06
E3Y	0.638836	5.48966	1.17323	0.469231	2.55128			15214.9	20133.6	22755.2			3163.57	3290.5	1235.16
E4	1.45993	1.52621	1.05365	1.19403	0.789793			9229.51	26709.7	19271.9			5177.41	1842.97	1991.88
E5	2.53047	0.928736	1.25107	1.74301	0.404769			3412.55	6932.51	10577			1994.32	1672.1	1066.73
E6	1.73629	0.842529	1.14891	1.30231	0.399847			38255.7	14753.6	13584.3			2262.83	3021.99	1305.95
E7	1.31418	0.683678	1.12434	1.00725	0.33155			29487.6	16669.8	19745.5			1503.67	1354.77	905.62
								19313.4	20031	17497.3			2814.5	942.236	2209.13
Figure 5I	Quantification of YAPC-EV or -GLI2 spheroid area							4760	22982.2	19408.6			2487.4	2626.54	1139.96
	following shRNA KRAS KD							25645.4	5553.33	8282.4			6993.54	1879.59	1703.84
	EV			+GLI2				11170.1	22694.2	8448.39			2214.01	866.564	1159.49
shGFP	shKRAS_1	shKRAS_2	shGFP	shKRAS_1	shKRAS_2			14397.2	11489.9	26387.5			2570.4	881.21	1642.81
3699.75	1197.93	2836.98	46955	33916.2	40178.3			12827.6	5121.27	26033.5			2016.29	1584.22	3512.64
1593.64	1446.6	3455.4	46144.1	29965.6	43897.5			15949.7	5956.1	36591			2045.58	895.856	1115.55
1636.88	2333.16	1046.57	73365.7	27165.4	25612.8			15034.3	6737.23	12117.2			4821.02	927.589	1435.32
7172.45	828.173	704.92	57831.5	52177				12710.4	5658.3	15239.3			8448.39	898.297	1152.16
3312.69	1076.84	1066.03	65012.6	38643	44448.9			19713.7	17197	14016.4			4284	1061.85	3278.3
6703.22	910.341	797.9	31758.1	165234	25070.1			16308.5	8804.78	11045.6			6131.85	2021.17	903.179
4724.69	2352.62	1476.87	53647.4		34154			21224.7	20394.8	24844.8			4535.42	1493.91	839.713
5386.36	1537.42	674.647	61029.6	18369	14556.8			27954.6	22130.3	24127.1			3500.43	2592.37	1242.48
	1799.06	750.329	48568.1	54131.8				15473.7	12232	17709.6			4540.31	2030.93	1486.58
7823.31	2093.14	622.751	24494.9	90657.9	55524.3			11863.4	15920.4	6937.39			2043.14	983.733	1149.72
8392	1623.91		38703.6		33408			11909.8	6334.46	35490.1			1625.72	1474.38	829.948
10692.7	1528.77	1874.74		86391.6	19097.7			12463.9	8658.32	19911.4			2746.15	1591.55	1061.85
20146.4	3079.16	893.042	98822.8	72805.7	18351.7			8497.21	9380.86	11414.2			2541.11	1476.82	1357.21
2834.82	1466.06	2108.27	15214.2	55487.6				38175.2	14594.9	33903.4			4615.98	1227.84	1659.9
7453.55	3275.93	769.79	23329.4	46306.3	29342.8			29697.5	16381.7	21632.4			3063.49	1967.47	1347.45
7981.16	1223.88	640.05	40692.9	43588.3	11972.8			31916.4	10723.4	17184.8			2775.45		3644.45
8638.51	1277.94	715.731	61816.7	51366.2	28482.2			21935	17948.9	13896.8			3429.64	1104.85	4606.21
11464.7		480.037			30203.4			37713.8	15839.8	9832.45			5326.32	1033.41	3031.75
10571.6	1870.42		62350.8	12971.8	13588.1			29350.9	18210	26394.8			3273.41	1683.46	1484.14
3582.98	2283.42	3245.66	21523.8	74870.7	14336.3			28272	24327.3	23875.7				1750.13	1369.41
15726.6	1721.21	743.842	74027.4	5957.22	15731			16362.2	14416.7	14099.4			2304.94	1366.77	1308.39
	2168.82	791.413	31892.2	49136.8	45378.7			18991.2	7252.28	12976.5			8062.52	1188.19	627.343
16762.4	1096.3	882.231	41505.9	23580.2	12202			11255.6	41907.5	39530			2376.37	1926.34	1196.1
9475.33	1264.96	2075.84		36197.4	48239.4			14699.9	31218.3	44975.9			1226.28	2281.13	1410.91
3492.16	1982.86	1236.85	204072		13735.1			48312.8	8150.58	10752.7			2909.75	814.348	1630.61
5565.84	3118.08	1926.64	13821.6	90301.1	66290.6			8174.99	11109.1	9097.7			3766.95	1019.12	973.969
8184.42	2456.41	927.64	70081.1	36917.5				5960.98	16789.4	27564.1			4245.56	1650.13	873.887
9105.57	1876.9	964.399	28056.2	57438	9040.7			27273.6	23365.5	29438.8			1962.05	1685.84	771.364
4744.15	2196.93	1617.42	55511.3	58402.4	3422.97			8956.12	12446.8	16545.3			4731.31	1871.57	878.769
9533.72	955.75	735.192	32582	86668.4	26335			8792.57	19352.4	8553.35			3226.44	1692.99	832.389
6884.86	921.153	1189.28	30867.3	28144.9	5340.96			9471.18	15337	9976.47			4464.63	1138.18	956.882
8151.99	1991.51	1245.5	46676.1	104419	15534.2			8765.72	12097.7	24774			3928.87	1588.22	1386.5
6839.45	1669.32	851.958	45240.3	38898.2	30106.1			17031	21778.8	7039.92			4250.32	1566.79	1581.78
4073.83	3159.16	1500.66	13960	6471.85	37704.6			16679.5	10660	24219.8			2209.69	1100.08	1335.24
12217.2		1671.48			45958.2			24188.1	18310.1	10974.8			3814.58	1835.85	3761.62
7421.12	2125.57	1133.06	52670	44094.2	61578.8			12520	11770.6	12210			2278.74	1823.95	1207.23
3563.52	854.121	847.634	65791.1	58013.2	43428.2			34633.3	16132.7	10845.5			2376.37	1335.82	1995.39
5250.14	2123.41	1872.58	30573.2	74799.3	38180.3			46054.8	6349.11	12200.2			2007.3	928.642	1547.74
	1699.59	2151.52	34534.6	23777	17333.2			27017.3	5567.98	7130.23			7857.74	1626.31	1397.73
18632.8	2017.45	1319.02	54170.7		98299.5			38246	39996.2	20770.7			5709.96	1392.96	1264.38
6744.31	1450.92	858.445	43283.4	77969.3				12031.8	12227.1	36910.7			5307.55	914.355	1081.04
10370.5	1206.58	774.114	68282.1	85697.5	72446.7			26590.1	19252.4	12263.7			6043.32	1161.99	838.159
6558.35	1267.13		44295.3	69709.2	43240.1			30615.3	20270.3	11633.9			5645.67	1181.04	1462.02
5678.28		2374.24	42528.7	52719.8	22386.6			13967.5	10359.7				3205.01	1712.04	3607.42
2774.27	3150.51	3613.25		53863.7	11203			22198.7	9009.82	19170.5			4431.29	1728.7	1202.47
2315.86	3386.21	1267.13	52830.1	55530.8	36521.8			16447.6	9698.19	11386.6			4800.37	1747.75	1064.37
9282.89	1388.22	1115.76	9665.62					9429.68	9053.76	11655.6			3324.06	3774.1	1683.46
6058.85	1342.81	1930.96	20213.5	56387.1	28679			24041.7	6749.43	27180.6			1988.25	3095.47	614.333
3461.89	1472.55	1835.82	37429.9	50788.8	40757.8			15583.5	8729.1	23363.7			2445.42	3674.09	1121.51
8115.23	1468.22	1275.78	19640.4		30272.6			17770.7	9922.77	15706			2462.09	1640.6	1004.84
7271.92	2609.93	2491.01	14898.5	25439.8					12280.8	12172.4			5576.61	1173.9	1057.22
3587.31	1422.81	2231.53	16312.6	121281	75525.9			21818.3	13786.9	18553.8			11412.8	1738.23	702.434
1777.44	1342.81	962.237	6796.2	41274.6	24036.5			23394.6	10655.1	36464.7			2900.22		864.352
1933.12	2255.31	994.672	86456.5	39187.9				16265.5	14236.1	47077.4			5786.15		2654.96
	1405.52		19480.4		48377.8			15313.1	14795.1	6562.4			4955.14		914.355
3247.82	2008.81	1972.05		10435.4	38502.5			8807.81	12549.3	28206.9			5617.1		2288.27
4439.26	1831.49	2363.43	58575.4	43385	52222.4			14758.3		12712.9			3505.03		1269.14
5280.41	1550.39	1061.7	17404.6	57007.7	57228.2			10067.4	10219.8	26492.5			3459.79		2159.69
14939.5	1288.75	1556.88	57278		11942.6			10334.1	9984.09	15601.2			8988.78		1304.86
3890.03	1137.39	1362.27	27065.9	11209.5	46016.6			17008.4	10636.5	23247			3238.34		1947.77
1673.64		1171.98	14193.5	21707.6	44029.4			6007.6	13627.2	28133.1			1735.85		1285.81
3308.37	2921.31	1500.66	18695.5	104322	59033.8			10127	9491.2	23375.6			964.359		1285.81
1055.22	1366.59		43912.6	97890.9	14431.4			6569.55	22325.5	16394.1			3212.15		1195.33
2090.97	2082.32	3617.58	5937.76					8093.47	14070.1	10496			2433.52		1695.37
3061.86	2977.53	1368.76	9092.6	51986.7	28015.2			5590.9	5369.46	32109.6			3888.39		1428.68
4279.25	1643.37	1760.14	46442.5	83533	17491.1			12341.4	21165.9	11200.9			2259.7		1604.88
4287.9	2698.59	1578.5	95763.1	30279.1	22570.4			7321.99	8314.92	24373.3			3993.16		1366.77
1978.53	1569.85	1165.5	25550.1		30430.5			13758.2	15253.5	13753.4					1078.65
2387.21	2075.84	996.834	16961.3		31001.3			29273.7	19130	19194.3					2676.39
6454.56	2238.01	996.834	30947.3		27833.5			16334.6	30995.2	23030.3					990.552
2778.59	1489.85	644.374	35068.7		43882.3			10305.5	10855.6	12753.4					1171.52
	1870.42				34664.3			11669.9	7988.7	18082.3					985.789
8699.06	2808.87	1647.7	52587.9					12872.4	26325.8	25740.1					971.503
9546.69	2413.16	1502.82	66057		35963.9			8857.82	8129.19	19415.8					1050.08
7031.9	1414.16	1595.8	19335.6		108255			12020	16015.5	10505.6					704.816
7734.66	1481.2	2162.33	51400.8		29825			9143.55	7024.35	38974.4					752.438
11021.4	1597.96	2173.14	9492.63		4703.07			6114.75	7731.54	26235.3					871.495
11715.5	1074.68	1853.12	27829.2		3295.39			23356.5	11800.9	18668.1
5831.81	1139.55	823.848	33686.9					15322.6	9293.57	25428.1
4594.95	1314.7	1394.7	7968.19					11219.9	19413.4	38267.2
4517.11		739.517						6950.53	18756.2	11460.4
10904.6	2878.06	1831.49	13462.7					23639.9	10210.3	10410.3
6662.14	2469.38	1334.16	10625.7					10948.5	22601.7	7529.15
1489.85	1319.02	665.998	13198.9					11984.2	19522.9	14934.5
9896.99	1165.5	624.914	39979.3					6440.97	36614.7	43396.2
	2179.63	1122.25	16505.1					10665.1	38872	23589.9
8792.04	1727.7	516.797	36846.1					10384.1	10586.5	19287.2
5440.42	1632.56	1479.03	174394					11265.1	11548.5	11639
11568.5	1502.82		14206.5					12212.8	10122.2	6624.31
12087.4	2651.02	1223.88	83165.4					15798.8	13627.2	33674
3755.97	1117.92	1989.34	33968					8103	25825.8	15863.1
6973.52	1972.05	1027.11						13043.9	11472.3	15141.6
7172.45		1381.73	61812.4					34264.5	17008.4	20375.4
5557.19	4253.3	1954.75	9058					11493.7	17906.1	36733.8
6506.45	2350.45	1055.22	28067					5262.31	18927.6	16572.7
4646.85	2283.42	1453.09	21415.7					7045.77	7891.08
8655.81	1840.14	1152.52	36828.8					11079.4	9488.82
4473.86	1249.83	1269.29	51770.5					6274.29	10998.5
3003.48	1236.85	735.192	73902					20277.7	12548.6
3593.79	1316.86	953.588	22605					7610.1	8881.63
6819.99	2065.03		43737.5					11984.2	11669.9
3317.01	1517.96	1876.9						15498.8	27418.8
4575.49		1195.77	24330.5					19763.4	12343.8
1569.85	1277.94	1857.44	10601.9					19794.4	9155.46
1200.09	2212.06	2389.38	11830.1					8424.45	16525.1
6813.5	1682.29	1133.06	29703.9					5174.2	6236.19
3693.26	1381.73	867.095	30765.6					6086.18	19484.8
7970.35	1831.49	2465.06	35784.4					7002.91	25478.1
4655.5	3952.74	2244.5	46185.2					27423.5	8834.01
5825.32	1582.83	670.322	64681.8					14467.8	10365.1
13912.4	1139.55	769.79	21383.3					17968	15615.5
7516.26	1453.09	864.932						28406.9	42755.6
2960.23	1872.58	670.322	34962.7					27578.3	18175.2
2482.36	1959.07	1104.95	20940					10112.7	17189.4
7894.67	2663.99	869.257	83677.9					18491.9	5412.32
5137.7	1833.66	921.153	26611.8					14158.2	10922.3
	1102.79	646.537	31993.8					19572.9	13436.7
9144.5	1260.64	685.459	25935					17872.8	8007.75
9700.22	1120.09		21612.5					14224.9	22180.3
9220.18	882.231	1204.42	26843.2					20389.6	10188.9
10219.2	1355.78	1656.35	12935.1					12293.8	14327.3
9823.47	1764.46	1725.54	50520.7					14108.2	29068.9
5189.59	1165.5	1474.71	60586.3					12262.8	12610.5
2713.72	843.309	1081.16						10750.8	20818.3
8210.37	776.277	1595.8	32802.6					19649.1	13301
11084.1	1094.14	514.635	31018.6					19368.1	12539.1
8381.19		1215.23	32545.2					29121.3
3487.84	2082.32	1396.87	59669.5					11708
3440.27	2687.78	849.796	3528.92					8638.75
6703.22	808.712	1424.98						34616.9
3048.89	931.964	1660.67	19112.8					21901.7
6156.15	1416.33	2250.99	17145.1					12851
4447.91	1507.14	1226.04	29269.3					15151.2
9410.46	1031.43	1546.07	47028.5					19453.9
	1068.19	1463.9	37862.4					35517
11482	1489.85	1362.27	7764.93					9962.66
9215.85	1688.78	722.218	81487.4					22732.7
7092.44	1085.49	910.341	38230					16339.3
8720.68	1476.87	787.088						11286.6
5327.98	1600.12	564.368	12623.7
4242.49	1777.44	1001.16	24285.1
4123.56	2705.07	1781.76	53351.2
5170.13	1068.19	2246.66	90984.4
	1587.15		54028
7717.36	1513.63		65412.7
7217.86	2503.98		33124.7
11940.4	912.503		46222
6798.37	776.277		5133.37
11408.5	1664.99		13730.8
4348.45	1522.28		40894
8688.24	3708.4		10370.5
9220.18	998.997		17545.1
12046.3			59208.9
8030.9	1020.62
15542.8	1178.47		55550.3
3174.3	847.634		24280.8
13371.9	2599.12		50101.2
10015.9	1126.57		22682.8
7578.97	2553.71		84028.2
7328.14	4335.47		55909.2
4469.54	1094.14		30828.3
3120.24	1654.18		42344.9
3617.58	1027.11
8065.49	1277.94
14727.6	910.341
16368.8	2839.14
7784.39	1386.05
2828.33	1628.23
	2240.17
	1405.52
	1068.19
	1197.93
	1264.96
	886.555
	968.724
	1613.1
	804.387
	534.096
	890.88
