# Supplementary material for: Transcriptional control of subtype switching ensures adaptation and growth of pancreatic cancer
Source: eLife. 2019 May 28;8:e45313. doi: 10.7554/eLife.45313 (PMC6538376; doi:10.7554/eLife.45313)
Supplement: Figure 6—source data 1. [file elife-45313-fig6-data1.xlsx]

## Sheet: Sheet1
Figure 6B
HPAFII-iEV/-iGLI2 cells treated with Dox (3d) and assayed for SPP1 mRNA expression
	HPAFII + Dox d3
		iEV+DOX						iGLI2+DOX
	SPP1	1.01	0.99	1.006	0.942	1.051		6.759	8.177	5.95	5.357	5.706
Figure 6C
HPAFII-iEV/-iGLI2 cells treated with Dox (3d) and assayed for OPN levels in conditioned media via ELISA
	G2F-DOX	G2F+DOX
	0.886953	4.17401
	1.11305	4.53924
	0.983361	2.18691
	1.01664	2.24792
	0.957567	3.27723
	1.04243	3.72984
	1.09956	4.75
	0.900442	4.44027
Figure 6D
Chromatin immunoprecipitation of 293T cells transfected with GLI2-Flag
	WT IgG						G2F IgG									WT Flag									G2F Flag
ACTB	0.000355	0.00039	0.000409	2.49e-06	0.000384	4.36e-08	0.000126311	0.000551964	0.000425865	3.75e-08	8.3e-06	3.35e-06	0.000376	5.46e-08	9.56e-07	0.000593896	7.292e-05	1.09882e-05	0.000417	0.000359	0.000401	0.000362	0.000737	0.000445	0.000271364	0.000502382	0.00144	0.000526	0.000375	0.000409
BCL2	0.000225	0.000294	0.000184	1.92e-05	1.63e-05	0.000104	2.48567e-05	0.000153547	0.000131198	6e-05	0.000233	0.000167	0.00032	0.000175	0.000194	0.000257551	0.000201602	0.000366775	0.000369	9.69e-05	0.000292	0.000105	0.000111	0.00012	0.000689872	0.000965112	0.00125999	0.00214	0.00197	0.00137	0.000478	0.000964	0.000783
SPP1	4.51e-05	0.000411	0.000207	0.000125			4.9e-05									0.000164251	0.000245364	0.000414	2.41e-05						0.000341838	4.43486e-05	0.000939952	0.000409	0.00109	0.00166	0.000968	0.000862	0.00159
Figure 6E
Fold change in the mRNA expression of the indicated genes following siRNA mediated knockdown of KRASG12D
YAPC
		siCTRL				siKRAS_1				siKRAS_2
KRAS	0.97922	1.02422	0.99656		0.0698351	0.0822173	0.0870013		0.100398	0.0956114	0.0875606
SPP1	0.919395	1.0931	0.987501		7.91945	8.64928	6.48295		4.68456	4.55176	4.90986
Figure 6G
Levels of SPP1 transript following siRNA knockdown of GLI1 and GLI2 in KP4 cells
		siCTRL
		0.934	1.14	0.926	0.894	1.043	1.063
		siGLI2-1+siGLI1_1
		0.093	0.088	0.092	0.201	0.197	0.187
		siGLI2-1+siGLI1_2
		0.138	0.141	0.145	0.392	0.38	0.346
Figure 6H
Levels of the indicated genes following shRNA knockdown of GLI2 in MiaPaca cells
		shGFP
	GLI2	1.02426	0.975745	0.990294	1.07098	0.938723
	SPP1	1.00347	0.996534	0.949815	1.0322	1.01799
		shGLI2_1
	GLI2	0.281182	0.271604	0.272019	0.265689	0.247779
	SPP1	0.615569	0.55864	0.578632	0.624476	0.599038
		shGLI2_2
	GLI2	0.216071	0.27924	0.14191	0.145431	0.177495
	SPP1	0.36098	0.35601	0.438521	0.397967	0.45085
Figure 6I
Fold change in mRNA expression of the indicated basal-like and classical genes following treatment of Capan2 cells with recombinant OPN.
Plotted values are derived from normalization to untreated controls followed by log10 transformation.
		no treatment					1000ng/mL
	LY6D	0.89	1.11	1.038	0.962		1.19	1.393	1.061	1.335
	LEMD1	1.028	0.972	0.934	1.066		1.508	1.277	1.03	1.388
	KRT15	0.998	1.002	1.014	0.986		1.758	1.739	1.343	1.29
	CTSL2	0.999	1.001	1.118	0.882		1.258	1.174	1.182	1.1
	DHRS9	0.824	1.176	0.838	1.162		1.312	1.343	1.227	1.115
	AREG	1.104	0.896	1.016	0.984		1.274	1.269	1.451	1.334
	CST6	1.037	0.963	0.953	1.047		1.275	1.389	1.134	1.2
	KRT6C	1.046	0.954	1.167	0.833		1.582	1.396	1.401	1.634
	SERPINB4	0.844	1.156	0.803	1.197		1.258	1.307	1.238	1.467
	FGFBP1	1.044	0.956	1.011	0.989		1.157	1.248	1.153	1.043
	ANXA8L2	1.019	0.981	1.227	0.773		1.686	1.153	2.03	1.944
	UCA1	1.053	0.947	0.981	1.019		1.37	1.189	1.102	1.098
	KRT14	1.103	0.897	0.954	1.046		1.348	1.282	1.798	1.602
	PAPPA	1.025	0.975	1.088	0.912		1.632	1.441	1.555	1.69
	HMMR	0.992	1.008	0.923	1.077		1.449	1.249	0.942	1.129
	CKS2	0.979	1.021	1.001	0.999		1.312	1.298	1.12	1.056
	CEACAM6	1.11	0.89	1.165	0.835		1.187	1.159	1.053	0.946
	CEACAM5	1.021	0.979	1.011	0.989		1.13	1.052	1.306	0.887
	TFF1	0.993	1.007	0.961	1.039		1.082	1.038	0.858	0.826
	AGR2	0.968	1.032	0.988	1.012		0.939	0.935	0.909	0.864
	ST6GALNAC1	1.036	0.964	1.068	0.932		1.004	0.856	0.913	0.894
	S100P	1.048	0.952	0.956	1.044		1.172	0.956	1.027	0.815
	SDR16C5	0.877	1.123	0.89	1.11		1.029	1.241	0.978	0.947
	GPX2	0.874	1.126	1.034	0.966		1.153	1.06	0.901	0.856
	CAPN8	1.014	0.986	1.05	0.95		0.792	0.725	0.79	0.775
	PLS1	1.056	0.944	1.086	0.914		1.027	1.009	0.897	0.832
	ELF3	1.08	0.92	0.982	1.018		0.555	0.609	0.857	0.915
	ERBB3	0.914	1.086	1.031	0.969		0.789	0.836	0.883	0.877
	FOXQ1	1.003	0.997	1.037	0.963		0.829	0.844	0.967	0.763
	TMEM45B	0.954	1.046	0.992	1.008		1.011	1.008	0.914	0.815
	TOX3	1.048	0.952	1.184	0.816		1.106	1.174	1.482	1.078
	TSPAN8	1.01	0.99	0.948	1.052		0.895	0.844	1.067	1.393
	FXYD3	1.124	0.876	1.106	0.894		0.918	0.769	0.932	0.964
Figure 6J
Fold change in mRNA expression of the indicated basal-like genes following shRNA mediated knockdown of GLI2 with or without concomitant treatment with recombinant OPN in Panc0327 cells.
Plotted values are derived from normalization to shGFP(no OPN) and log10 transformed
		shGLI2				shGLI2+OPN
	GLI2	-0.546173	-0.526881	-1.16178	-1.03527	-0.518205	-0.454194	-1.02965	-1.00305
	LY6D	-0.172335	-0.134878	-0.139123	-0.114526	-0.0733336	-0.122465	0.0614902	0.0723602
	LEMD1	-0.221032	-0.119823	-0.21467	-0.0132283	0.0717741	0.0351849	0.109579	0.226084
	CTSL2	-0.342524	-0.296044	-0.274742	-0.31256	-0.148142	-0.149546	-0.187287	-0.117191
	DHRS9	-0.309719	-0.253958	-0.160585	-0.206349	-0.100143	-0.152121	0.013385	0.0476253
	UCA1	-0.333955	-0.253472	-0.166152	-0.274088	-0.0759551	-0.0573468	-0.099469	-0.140682
	KRT6C	-0.0748427	-0.0732975	-0.0315171	-0.0883098	0.0199052	0.0608489	0.0244857	-0.0366845
	SERPINB3	-0.327902	-0.347754	-0.209488	-0.303567	-0.142668	-0.143876	-0.209313	-0.19474
	SERPINB4	-0.214111	-0.345321	-0.225483	-0.274088	-0.0224056	-0.0390899	-0.106793	-0.0893756
	TWIST	-0.10049	-0.148526	-0.0705811	-0.112383	0.436203	0.37446	0.249443	0.231979
	HMMR	-0.163026	-0.258269	-0.255707	-0.283997	-0.085941	0.212534	0.0831441	0.0464952
	CKS2	-0.0575213	-0.110631	-0.142668	-0.183096	0.411692	0.38164	0.0553783	0.0976043
	FERMT1	-0.0443122	-0.0570004	-0.107905	-0.090444	0.107888	0.145507	0.138303	0.168497
	SLC2A1	-0.197355	-0.172047	-0.107905	-0.179142	0.0546196	0.0863116	-0.025028	-0.0624821
