# Supplementary material for: Transcriptional control of subtype switching ensures adaptation and growth of pancreatic cancer
Source: eLife. 2019 May 28;8:e45313. doi: 10.7554/eLife.45313 (PMC6538376; doi:10.7554/eLife.45313)
Supplement: Figure 7—source data 1. [file elife-45313-fig7-data1.xlsx]

## Sheet: Sheet1
Figure 7A
Expression and secretion of SPP1 (OPN) following SPP1 knockout in KP4 cells
	CTRL			SPP1 KO #1			SPP1 KO #2
mRNA	1.1128	0.91821	0.968992	0.0103333	0.0110783	0.0113132	0.0156575	0.0156227	0.016521
secreted	0.984	1.016		0	0.001		0.041	0.047
Figure 7E
Quantification of in vitro growth of KP4 Cas9 control and SPP1 KO cells
Days	KP4				SPP1 KO #1				SPP1 KO #2
0	1	1	1	1	1	1	1	1	1	1	1	1
3	8	7	5.6	6.4	0.58	4.2	3.8	3.2	3.6	3.2	2.4	3.6
6	37.2	31.2	31.6	36.4	25.2	26.8	25.2	20.4	27.2	32.8	33.2	20
9	64	60	72	56	48	48	48	52	34.8	32.4	27.2	32.4
12	240	220	240	200	92	96	82	70	50	60	56	58
15	400	440	480	440	344	440	312	340	400	340	372	360
Figure 7F
In vivo growth of xenograft KP4 WT and SPP1 knockout cells
Day	CTRL								KO #1							KO #2
0	0	0	0	0	0	0	0	0	0	0	0	0	0	0	0	0	0	0	0	0	0	0
8	16.0477	11.8997	0	33.3113	24.1474	21.3064	18.1879	12.5899	10.6998	7.40108	11.0538	13.7423	13.6661	7.34537	13.8554	0	0	7.32301	0	8.61914	0	8.35656
10	31.5073	15.2331	11.5889	26.9378	27.1525	10.3219	24.3163	19.2992	18.4012	17.2062	11.1675	21.4188	25.4391	8.35543	16.736	0	0	10.1125	0	6.71099	0	6.768
13	73.9892	40.5254	39.5306	61.0437	67.7724	33.8225	29.9335	39.1422	18.461	22.8484	21.4587	18.2892	30.1176	23.0199	19.8804	0	0	0	0	0	13.9513	0
15	83.688	26.8741	34.7961	95.1211	190.754	31.3745	73.6198	64.1542	24.4171	23.4518	24.6588	23.6816	11.7572	0	26.1517	0	0	0	0	0	18.2464	0
17	104.387	62.8568	27.429	104.387	128.827	55.9721	97.1793	128.827	23.9111	25.9198	19.6869	20.8787	25.2706	20.8095	37.8638	0	0	0	0	16.875	28.2405	0
20	254.267	115.964	26.571	220.01	338.038	64.9595	227.819	147.96	22.8556	26.1546	21.5784	26.0564	26.1785	21.7636	29.8526	0	0	0	0	19.6334	19.8971	0
22	318.276	139.918	56.1729	442.952	778.388	106.669	376	99.8165	30.4074	25.4539	35.6452	25.8086	47.3796	38.4478	40.214	0	0	0	0	25.4032	40.733	0
24	793.624	202.261	98.913	581.848	1145.61	123.732	467.636	176.515	26.9835	24.1693	34.4417	23.4784	51.8214	21.3773	23.6992	0	0	0	0	0	0	0
Figure 7G
Tumor weight of xenograft KP4 WT and SPP1 knockout cells at endpoint
	Tumor weight (g)
	CTRL	KO #1	KO #2
	0.3657	0.0218	0
	0.402	0.004	0
	0.8099	0.0111	0
	0.1691	0.0078	0
	0.5422	0.0074	0
	0.5929	0.0096	0
	1.151	0.0084	0
	0.636
Figure 7I
Percent tumor area per lung area following tail vein injection of KP4 CTRL and SPP1 KO cells
	Tumor area/Total area
	CTRL	KO #1
	31.2143	0
	26.167	0.213554
	46.0367	0
	45.6581	0
	15.3529	0.210642
	30.1538	0.0612
	25.1465	0.0698
	20.4038	0
	31.3297	0.0697
	31.9795	0.016
	30.085	0.20325
	49.4413	0.037581
	31.5451	0.012358
	25.1645	0.204926
	32.593	0
	27.3463	0
	15.16	0
	10.2835	0.000643
	27.0986	0.0541
	27.1164	0
	54.801	0
	49.4211	0
	17.9702	0
	35.9507	0
	32.3682	0
Figure 7J
Kaplan-Meier analysis of NOD/SCID mice survival following TVI of KP4 WT and SPP1 KO cells
	Days	SPP1 WT	SPP1 KO
	40	1
	41	1
	41	1
	44	1
	48	1
	60		0
	60		0
	60		0
	60		0
	60		0
	60		0
	60		0
	60		0
Figure 7K
SPP1 expression in basal-like tumors from TCGA predicts shorter overall survival
	months	SPP1 HIGH	SPP1 LOW
	1.35	1
	3.12	1
	3.38	1
	3.84	1
	3.94	1
	4.04	1
	5.88	1
	6.01	1
	10.28	1
	12.02	1
	14.39	0
	15.11	1
	15.8	1
	19.65	1
	20.6	1
	21.88	0
	30.22	0
	1.08		0
	3.61		1
	4.2		1
	4.73		1
	4.76		1
	5.03		1
	5.26		1
	6.37		0
	7.19		1
	7.36		1
	7.39		0
	7.49		0
	7.85		1
	8.21		1
	9.1		1
	9.4		0
	9.63		1
	9.82		1
	10.12		1
	11.1		0
	12.02		1
	12.75		0
	12.88		0
	12.91		1
	12.98		0
	13.67		0
	14.45		0
	15.05		1
	15.87		0
	15.97		1
	16.36		1
	16.36		0
	16.98		0
	17.15		0
	17.25		0
	19.19		0
	20.17		1
	22.21		0
	22.47		1
	23.19		0
	23.52		0
	23.65		0
	24.05		1
	31.24		0
	31.83		0
	33.54		0
	34.07		0
	41.29		0
